# Supplementary material for: Association of Vaccine Confidence and Hesitancy in Three Phases of COVID-19 Vaccine Approval and Introduction in Japan
Source: Vaccines (Basel). 2022 Mar 10;10(3):423. doi: 10.3390/vaccines10030423 (PMC8954745; doi:10.3390/vaccines10030423)
Supplement: Supplementary file 1 [file vaccines-10-00423-s001.zip]

Archive with 1 entries (1 files):
- vaccines-1626122-supplementary.pdf
